# Supplementary material for: Network models provide insights into how oriens–lacunosum-moleculare and bistratified cell interactions influence the power of local hippocampal CA1 theta oscillations
Source: Front Syst Neurosci. 2015 Aug 7;9:110. doi: 10.3389/fnsys.2015.00110 (PMC4528165; doi:10.3389/fnsys.2015.00110)
Supplement: Supplementary file 1 [file Presentation1.ZIP]

Archive with 51 entries (51 files):
- FigS1a.jpg
- FigS1b.jpg
- FigS1c.jpg
- FigS1d.jpg
- FigS1e.jpg
- FigS1f.jpg
- FigS1g.jpg
- FigS1h.jpg
- FigS1i.jpg
- FigS1j.jpg
- FigS1k.jpg
- FigS1l.jpg
- FigS1m.jpg
- FigS1n.jpg
- FigS1o.jpg
- FigS1p.jpg
- FigS1q.jpg
- FigS2a.jpg
- FigS2b.jpg
- FigS2c.jpg
- FigS2d.jpg
- FigS2e.jpg
- FigS2f.jpg
- FigS2g.jpg
- FigS2h.jpg
- FigS2i.jpg
- FigS2j.jpg
- FigS2k.jpg
- FigS2l.jpg
- FigS2m.jpg
- FigS2n.jpg
- FigS2o.jpg
- FigS2p.jpg
- FigS2q.jpg
- FigS3a.jpg
- FigS3b.jpg
- FigS3c.jpg
- FigS3d.jpg
- FigS3e.jpg
- FigS3f.jpg
- FigS3g.jpg
- FigS3h.jpg
- FigS3i.jpg
- FigS3j.jpg
- FigS3k.jpg
- FigS3l.jpg
- FigS3m.jpg
- FigS3n.jpg
- FigS3o.jpg
- FigS3p.jpg
- FigS3q.jpg
